# Supplementary material for: Effects of Moderate-Intensity Aerobic Exercise on Clinical Symptoms and Physiological Outcomes in Young Adults with Persistent Allergic Rhinitis: A Randomized Controlled Trial
Source: Int J Environ Res Public Health. 2026 May 5;23(5):611. doi: 10.3390/ijerph23050611 (PMC13207304; doi:10.3390/ijerph23050611)
Supplement: Supplementary file 1 [file ijerph-23-00611-s001.zip]

Archive with 6 entries (6 files):
- Figure S1.png
- Figure S2.png
- Figure S3.png
- Figure S4.png
- Figure S5.png
- File S1.pdf
